# Supplementary material for: A new Peruvian species of Scybalocanthon Martínez, 1948 (Coleoptera, Scarabaeidae, Scarabaeinae, Deltochilini) and some remarkable intrapopulational variation in the endophallus of S.pinopterus (Kirsch, 1873)
Source: Zookeys. 2019 Oct 30;884:69–80. doi: 10.3897/zookeys.884.39322 (PMC6834722; doi:10.3897/zookeys.884.39322)
Supplement: XML Treatment for Scybalocanthon ashei [file zookeys.884.39322-treatment1.xml]

<!DOCTYPE tp:taxon-treatment
  PUBLIC "-//TaxonX//DTD Taxonomic Treatment Publishing DTD v0 20100105//EN" "tax-treatment-NSO.dtd">
<tp:taxon-treatment xmlns:tp="http://www.plazi.org/taxpub"><tp:treatment-meta><kwd-group><label>Taxon classification</label><kwd><named-content xmlns:xlink="http://www.w3.org/1999/xlink" content-type="kingdom">Animalia</named-content></kwd><kwd><named-content xmlns:xlink="http://www.w3.org/1999/xlink" content-type="order">Coleoptera</named-content></kwd><kwd><named-content xmlns:xlink="http://www.w3.org/1999/xlink" content-type="family">Scarabaeidae</named-content></kwd></kwd-group><mixed-citation publication-type="journal"><person-group><name><surname>Silva</surname><given-names>Fernando A. B.</given-names></name><name><surname>Génier</surname><given-names>François</given-names></name></person-group><article-title>A new Peruvian species of <italic><tp:taxon-name><tp:taxon-name-part taxon-name-part-type="genus" reg="Scybalocanthon">Scybalocanthon</tp:taxon-name-part></tp:taxon-name></italic> Martínez, 1948 (<tp:taxon-name><tp:taxon-name-part taxon-name-part-type="order">Coleoptera</tp:taxon-name-part></tp:taxon-name>, <tp:taxon-name><tp:taxon-name-part taxon-name-part-type="family">Scarabaeidae</tp:taxon-name-part></tp:taxon-name>, <tp:taxon-name><tp:taxon-name-part taxon-name-part-type="subfamily">Scarabaeinae</tp:taxon-name-part></tp:taxon-name>, <tp:taxon-name><tp:taxon-name-part taxon-name-part-type="tribe">Deltochilini</tp:taxon-name-part></tp:taxon-name>) and some remarkable intrapopulational variation in the endophallus of <italic><tp:taxon-name><tp:taxon-name-part taxon-name-part-type="genus" reg="Scybalocanthon">S.</tp:taxon-name-part> <tp:taxon-name-part taxon-name-part-type="species" reg="pinopterus">pinopterus</tp:taxon-name-part></tp:taxon-name></italic> (Kirsch, 1873)</article-title><source>Zookeys</source><day>30</day><month>10</month><year>2019</year><volume>884</volume><fpage>69</fpage><lpage>80</lpage><pub-id pub-id-type="doi">10.3897/zookeys.884.39322</pub-id></mixed-citation></tp:treatment-meta><tp:nomenclature><tp:taxon-name><object-id xmlns:xlink="http://www.w3.org/1999/xlink" content-type="arpha" xlink:type="simple">656E1DFA-1C07-5C7B-A80D-56082C7957BE</object-id>
              <tp:taxon-name-part taxon-name-part-type="genus" reg="Scybalocanthon">Scybalocanthon</tp:taxon-name-part>
              <tp:taxon-name-part taxon-name-part-type="species" reg="ashei">ashei</tp:taxon-name-part>
              <object-id xmlns:xlink="http://www.w3.org/1999/xlink" content-type="zoobank" xlink:type="simple">http://zoobank.org/9E58A29A-B2F0-4893-8AF4-5EAA15821193</object-id>
            </tp:taxon-name><tp:taxon-status xmlns:xlink="http://www.w3.org/1999/xlink" xlink:type="simple">sp. nov.</tp:taxon-status><xref ref-type="fig" rid="F1">Figs 1A–G</xref><xref ref-type="fig" rid="F5">, 5C</xref></tp:nomenclature><tp:treatment-sec sec-type="material" id="SECID0E4OAC"><title>Material studied.</title><p><bold><italic>Holotype</italic>.</bold> PERU: MADRE DE DIOS, Reserva Cuzco Amazonica, 15 km NE Puerto Maldonado, <named-content xmlns:xlink="http://www.w3.org/1999/xlink" content-type="dwc:verbatimCoordinates" xlink:type="simple"><named-content content-type="geo-json" specific-use="{&#34;type&#34;:&#34;Point&#34;,&#34;coordinates&#34;:[-69.050000,-12.550000]}" id="NCID0ELPAC" xlink:type="simple">69°03'W, 12°33'S</named-content></named-content>, 200m, 4.VII.1989, Ashe and Leschen legs (1♂ <named-content xmlns:xlink="http://www.w3.org/1999/xlink" content-type="dwc:institutional_code" xlink:type="simple">CMNC</named-content>). <bold><italic>Paratypes</italic></bold> [5♂ and 7♀]. PERU: MADRE DE DIOS, Reserva Cuzco Amazonica, 15 km NE Puerto Maldonado, <named-content xmlns:xlink="http://www.w3.org/1999/xlink" content-type="dwc:verbatimCoordinates" xlink:type="simple"><named-content content-type="geo-json" specific-use="{&#34;type&#34;:&#34;Point&#34;,&#34;coordinates&#34;:[-69.050000,-12.550000]}" id="NCID0E2PAC" xlink:type="simple">69°03'W, 12°33'S</named-content></named-content>, 200m, 7.VII.1989, Ashe and Leschen legs (1♀ <named-content xmlns:xlink="http://www.w3.org/1999/xlink" content-type="dwc:institutional_code" xlink:type="simple">CMNC</named-content>); Reserva Cuzco Amazonica, 15 km NE Puerto Maldonado, <named-content xmlns:xlink="http://www.w3.org/1999/xlink" content-type="dwc:verbatimCoordinates" xlink:type="simple"><named-content content-type="geo-json" specific-use="{&#34;type&#34;:&#34;Point&#34;,&#34;coordinates&#34;:[-69.050000,-12.550000]}" id="NCID0EJAAE" xlink:type="simple">69°03'W, 12°33'S</named-content></named-content>, 200m, 13.VII.1989, Ashe and Leschen legs (1♀ <named-content xmlns:xlink="http://www.w3.org/1999/xlink" content-type="dwc:institutional_code" xlink:type="simple">CMNC</named-content>); Reserva Cuzco Amazonica, 15 km NE Puerto Maldonado, <named-content xmlns:xlink="http://www.w3.org/1999/xlink" content-type="dwc:verbatimCoordinates" xlink:type="simple"><named-content content-type="geo-json" specific-use="{&#34;type&#34;:&#34;Point&#34;,&#34;coordinates&#34;:[-69.050000,-12.550000]}" id="NCID0EWAAE" xlink:type="simple">69°03'W, 12°33'S</named-content></named-content>, 200m, 17.VI.1989, Ashe and Leschen legs (1♀ <named-content xmlns:xlink="http://www.w3.org/1999/xlink" content-type="dwc:institutional_code" xlink:type="simple">CMNC</named-content>); Reserva Cuzco Amazonica, 15 km NE Puerto Maldonado, <named-content xmlns:xlink="http://www.w3.org/1999/xlink" content-type="dwc:verbatimCoordinates" xlink:type="simple"><named-content content-type="geo-json" specific-use="{&#34;type&#34;:&#34;Point&#34;,&#34;coordinates&#34;:[-69.050000,-12.550000]}" id="NCID0EDBAE" xlink:type="simple">69°03'W, 12°33'S</named-content></named-content>, 200m, 24.VI.1989, Ashe and Leschen legs (1♀ <named-content xmlns:xlink="http://www.w3.org/1999/xlink" content-type="dwc:institutional_code" xlink:type="simple">CMNC</named-content>); Reserva Cuzco Amazonica, 15 km NE Puerto Maldonado, <named-content xmlns:xlink="http://www.w3.org/1999/xlink" content-type="dwc:verbatimCoordinates" xlink:type="simple"><named-content content-type="geo-json" specific-use="{&#34;type&#34;:&#34;Point&#34;,&#34;coordinates&#34;:[-69.050000,-12.550000]}" id="NCID0EQBAE" xlink:type="simple">69°03'W, 12°33'S</named-content></named-content>, 200m, 26.VI.1989, Ashe and Leschen legs (1♂ <named-content xmlns:xlink="http://www.w3.org/1999/xlink" content-type="dwc:institutional_code" xlink:type="simple">CMNC</named-content>, 1♂ <named-content xmlns:xlink="http://www.w3.org/1999/xlink" content-type="dwc:institutional_code" xlink:type="simple">MZUFPA</named-content>, 1♂ CEMT); Reserva Cuzco Amazonica, 15 km NE Puerto Maldonado, <named-content xmlns:xlink="http://www.w3.org/1999/xlink" content-type="dwc:verbatimCoordinates" xlink:type="simple"><named-content content-type="geo-json" specific-use="{&#34;type&#34;:&#34;Point&#34;,&#34;coordinates&#34;:[-69.050000,-12.550000]}" id="NCID0ECCAE" xlink:type="simple">69°03'W, 12°33'S</named-content></named-content>, 200m, 20.VI.1989, Ashe and Leschen legs (1♂ <named-content xmlns:xlink="http://www.w3.org/1999/xlink" content-type="dwc:institutional_code" xlink:type="simple">CMNC</named-content>); Reserva Cuzco Amazonica, 15 km NE Puerto Maldonado, <named-content xmlns:xlink="http://www.w3.org/1999/xlink" content-type="dwc:verbatimCoordinates" xlink:type="simple"><named-content content-type="geo-json" specific-use="{&#34;type&#34;:&#34;Point&#34;,&#34;coordinates&#34;:[-69.050000,-12.550000]}" id="NCID0EPCAE" xlink:type="simple">69°03'W, 12°33'S</named-content></named-content>, 200m, 30.VI.1989, Ashe and Leschen legs (1♀ <named-content xmlns:xlink="http://www.w3.org/1999/xlink" content-type="dwc:institutional_code" xlink:type="simple">CMNC</named-content>); Parque Nacional del Manú, 15–30.VIII.1986, A. Forsyth leg. (1♂ and 1♀ <named-content xmlns:xlink="http://www.w3.org/1999/xlink" content-type="dwc:institutional_code" xlink:type="simple">CMNC</named-content>, 1♀ <named-content xmlns:xlink="http://www.w3.org/1999/xlink" content-type="dwc:institutional_code" xlink:type="simple">MZUFPA</named-content>).</p></tp:treatment-sec><tp:treatment-sec sec-type="diagnosis" id="SECID0EDDAE"><title>Diagnosis.</title><p>Specimens of <italic><tp:taxon-name><tp:taxon-name-part taxon-name-part-type="genus" reg="Scybalocanthon">Scybalocanthon</tp:taxon-name-part> <tp:taxon-name-part taxon-name-part-type="species" reg="ashei">ashei</tp:taxon-name-part></tp:taxon-name></italic> sp. nov. (Fig. <xref ref-type="fig" rid="F1">1A</xref>) are similar to those of <italic><tp:taxon-name><tp:taxon-name-part taxon-name-part-type="genus" reg="Scybalocanthon">S.</tp:taxon-name-part> <tp:taxon-name-part taxon-name-part-type="species" reg="arnaudi">arnaudi</tp:taxon-name-part></tp:taxon-name></italic> (Fig. <xref ref-type="fig" rid="F2">2D</xref>), <italic><tp:taxon-name><tp:taxon-name-part taxon-name-part-type="genus" reg="Scybalocanthon">S.</tp:taxon-name-part> <tp:taxon-name-part taxon-name-part-type="species" reg="federicoescobari">federicoescobari</tp:taxon-name-part></tp:taxon-name></italic> (Fig. <xref ref-type="fig" rid="F2">2F</xref>), <italic><tp:taxon-name><tp:taxon-name-part taxon-name-part-type="genus" reg="Scybalocanthon">S.</tp:taxon-name-part> <tp:taxon-name-part taxon-name-part-type="species" reg="martinezi">martinezi</tp:taxon-name-part></tp:taxon-name></italic> (Fig. <xref ref-type="fig" rid="F2">2I</xref>), <italic><tp:taxon-name><tp:taxon-name-part taxon-name-part-type="genus" reg="Scybalocanthon">S.</tp:taxon-name-part> <tp:taxon-name-part taxon-name-part-type="species" reg="papaxibe">papaxibe</tp:taxon-name-part></tp:taxon-name></italic> (Fig. <xref ref-type="fig" rid="F2">2J</xref>), <italic><tp:taxon-name><tp:taxon-name-part taxon-name-part-type="genus" reg="Scybalocanthon">S.</tp:taxon-name-part> <tp:taxon-name-part taxon-name-part-type="species" reg="pinopterus">pinopterus</tp:taxon-name-part></tp:taxon-name></italic> (Fig. <xref ref-type="fig" rid="F2">2K–M</xref>), and <italic><tp:taxon-name><tp:taxon-name-part taxon-name-part-type="genus" reg="Scybalocanthon">S.</tp:taxon-name-part> <tp:taxon-name-part taxon-name-part-type="species" reg="uniplagiatus">uniplagiatus</tp:taxon-name-part></tp:taxon-name></italic> (Fig. <xref ref-type="fig" rid="F2">2O</xref>) in having the pronotum uniformly colored, or with one elliptical spot on the central portion; femora almost completely yellow or brown, with black spots only on the tips (Fig. <xref ref-type="fig" rid="F1">1B</xref>); eighth elytral stria with thin carina anteriorly (see <xref ref-type="bibr" rid="B3">Silva and Valois 2019</xref>, fig. 3D); endophallus with bristles right beside the <abbrev xmlns:xlink="http://www.w3.org/1999/xlink" xlink:title="Fronto-Lateral Peripheral Sclerite" id="ABBRID0E1GAE" xlink:type="simple">FLP</abbrev> sclerite (Fig. <xref ref-type="fig" rid="F1">1E</xref>); and additional sclerite (AS) absent. They can be distinguished from those of <italic><tp:taxon-name><tp:taxon-name-part taxon-name-part-type="genus" reg="Scybalocanthon">S.</tp:taxon-name-part> <tp:taxon-name-part taxon-name-part-type="species" reg="arnaudi">arnaudi</tp:taxon-name-part></tp:taxon-name></italic> and <italic><tp:taxon-name><tp:taxon-name-part taxon-name-part-type="genus" reg="Scybalocanthon">S.</tp:taxon-name-part> <tp:taxon-name-part taxon-name-part-type="species" reg="pinopterus">pinopterus</tp:taxon-name-part></tp:taxon-name></italic>, however, by the strongly asymmetrical parameres; left paramere with acute projection on dorsal margin and bilobate excavation on ventral margin (Fig. <xref ref-type="fig" rid="F1">1C, D</xref>) (other species with slightly asymmetrical parameres, lacking acute projection and bilobate excavation on dorsal and ventral margins (Fig. <xref ref-type="fig" rid="F3">3D, K–N</xref>); from those of <italic><tp:taxon-name><tp:taxon-name-part taxon-name-part-type="genus" reg="Scybalocanthon">S.</tp:taxon-name-part> <tp:taxon-name-part taxon-name-part-type="species" reg="federicoescobari">federicoescobari</tp:taxon-name-part></tp:taxon-name></italic>, <italic><tp:taxon-name><tp:taxon-name-part taxon-name-part-type="genus" reg="Scybalocanthon">S.</tp:taxon-name-part> <tp:taxon-name-part taxon-name-part-type="species" reg="martinezi">martinezi</tp:taxon-name-part></tp:taxon-name></italic>, <italic><tp:taxon-name><tp:taxon-name-part taxon-name-part-type="genus" reg="Scybalocanthon">S.</tp:taxon-name-part> <tp:taxon-name-part taxon-name-part-type="species" reg="papaxibe">papaxibe</tp:taxon-name-part></tp:taxon-name></italic>, and <italic><tp:taxon-name><tp:taxon-name-part taxon-name-part-type="genus" reg="Scybalocanthon">S.</tp:taxon-name-part> <tp:taxon-name-part taxon-name-part-type="species" reg="uniplagiatus">uniplagiatus</tp:taxon-name-part></tp:taxon-name></italic> by the bilobate excavation of the ventral margin of the left paramere wider, extending along two-third of the paramere margin (Fig. <xref ref-type="fig" rid="F1">1D</xref>) (in <italic><tp:taxon-name><tp:taxon-name-part taxon-name-part-type="genus" reg="Scybalocanthon">S.</tp:taxon-name-part> <tp:taxon-name-part taxon-name-part-type="species" reg="federicoescobari">federicoescobari</tp:taxon-name-part></tp:taxon-name></italic> (Fig. <xref ref-type="fig" rid="F3">3F</xref>) and <italic><tp:taxon-name><tp:taxon-name-part taxon-name-part-type="genus" reg="Scybalocanthon">S.</tp:taxon-name-part> <tp:taxon-name-part taxon-name-part-type="species" reg="papaxibe">papaxibe</tp:taxon-name-part></tp:taxon-name></italic> (Fig. <xref ref-type="fig" rid="F3">3J</xref>) the excavation extending along one-fourth of the paramere margin; in <italic><tp:taxon-name><tp:taxon-name-part taxon-name-part-type="genus" reg="Scybalocanthon">S.</tp:taxon-name-part> <tp:taxon-name-part taxon-name-part-type="species" reg="uniplagiatus">uniplagiatus</tp:taxon-name-part></tp:taxon-name></italic> (Fig. <xref ref-type="fig" rid="F3">3P</xref>) the excavation extending along one-third of the paramere margin; in <italic><tp:taxon-name><tp:taxon-name-part taxon-name-part-type="genus" reg="Scybalocanthon">S.</tp:taxon-name-part> <tp:taxon-name-part taxon-name-part-type="species" reg="martinezi">martinezi</tp:taxon-name-part></tp:taxon-name></italic> (Fig. <xref ref-type="fig" rid="F3">3I</xref>) the excavation is deeper, extending about one-half of the paramere margin).</p><fig id="F1" position="float" orientation="portrait"><object-id xmlns:xlink="http://www.w3.org/1999/xlink" content-type="doi" xlink:type="simple">10.3897/zookeys.884.39322.figure1</object-id><object-id xmlns:xlink="http://www.w3.org/1999/xlink" content-type="arpha" xlink:type="simple">436E7317-F5E2-590A-8D64-DBADC546B255</object-id><label>Figure 1.</label><caption><p><italic><tp:taxon-name><tp:taxon-name-part taxon-name-part-type="genus" reg="Scybalocanthon">Scybalocanthon</tp:taxon-name-part> <tp:taxon-name-part taxon-name-part-type="species" reg="ashei">ashei</tp:taxon-name-part></tp:taxon-name></italic> sp. nov. <bold>A</bold> Holotype (<named-content xmlns:xlink="http://www.w3.org/1999/xlink" content-type="dwc:institutional_code" xlink:type="simple">CMNC</named-content>), dorsal view <bold>B</bold> holotype (<named-content xmlns:xlink="http://www.w3.org/1999/xlink" content-type="dwc:institutional_code" xlink:type="simple">CMNC</named-content>), ventral view <bold>C</bold> aedeagus (right side) <bold>D</bold> aedeagus (left side) <bold>E</bold> set of bristles <bold>F</bold> fronto-lateral peripheral (<abbrev xmlns:xlink="http://www.w3.org/1999/xlink" xlink:title="Fronto-Lateral Peripheral Sclerite" id="ABBRID0EVMAE" xlink:type="simple">FLP</abbrev>) sclerite (left), and Complex of axial and subaxial (A+SA) sclerites (right) <bold>G</bold> Superior right peripheral (<abbrev xmlns:xlink="http://www.w3.org/1999/xlink" xlink:title="Superior Right Peripheral Sclerite" id="ABBRID0E2MAE" xlink:type="simple">SRP</abbrev>) sclerite.</p></caption><graphic xmlns:xlink="http://www.w3.org/1999/xlink" xlink:href="zookeys-884-069-g001.jpg" position="float" orientation="portrait" xlink:type="simple" id="oo_351073.jpg"><uri content-type="original_file" xlink:type="simple">https://binary.pensoft.net/fig/351073</uri></graphic></fig><fig id="F2" position="float" orientation="portrait"><object-id xmlns:xlink="http://www.w3.org/1999/xlink" content-type="doi" xlink:type="simple">10.3897/zookeys.884.39322.figure2</object-id><object-id xmlns:xlink="http://www.w3.org/1999/xlink" content-type="arpha" xlink:type="simple">08B771A2-0DE1-511C-A0FC-B14664054D7D</object-id><label>Figure 2.</label><caption><p>Species of <italic><tp:taxon-name><tp:taxon-name-part taxon-name-part-type="genus" reg="Scybalocanthon">Scybalocanthon</tp:taxon-name-part></tp:taxon-name></italic>, dorsal views. <bold>A</bold><italic><tp:taxon-name><tp:taxon-name-part taxon-name-part-type="genus" reg="Scybalocanthon">S.</tp:taxon-name-part> <tp:taxon-name-part taxon-name-part-type="species" reg="acrianus">acrianus</tp:taxon-name-part></tp:taxon-name></italic><bold>B</bold><italic><tp:taxon-name><tp:taxon-name-part taxon-name-part-type="genus" reg="Scybalocanthon">S.</tp:taxon-name-part> <tp:taxon-name-part taxon-name-part-type="species" reg="adisi">adisi</tp:taxon-name-part></tp:taxon-name></italic><bold>C</bold><italic><tp:taxon-name><tp:taxon-name-part taxon-name-part-type="genus" reg="Scybalocanthon">S.</tp:taxon-name-part> <tp:taxon-name-part taxon-name-part-type="species" reg="aereus">aereus</tp:taxon-name-part></tp:taxon-name></italic><bold>D</bold><italic><tp:taxon-name><tp:taxon-name-part taxon-name-part-type="genus" reg="Scybalocanthon">S.</tp:taxon-name-part> <tp:taxon-name-part taxon-name-part-type="species" reg="arnaudi">arnaudi</tp:taxon-name-part></tp:taxon-name></italic><bold>E</bold><italic><tp:taxon-name><tp:taxon-name-part taxon-name-part-type="genus" reg="Scybalocanthon">S.</tp:taxon-name-part> <tp:taxon-name-part taxon-name-part-type="species" reg="chamorroi">chamorroi</tp:taxon-name-part></tp:taxon-name></italic><bold>F</bold><italic><tp:taxon-name><tp:taxon-name-part taxon-name-part-type="genus" reg="Scybalocanthon">S.</tp:taxon-name-part> <tp:taxon-name-part taxon-name-part-type="species" reg="federicoescobari">federicoescobari</tp:taxon-name-part></tp:taxon-name></italic><bold>G</bold><italic><tp:taxon-name><tp:taxon-name-part taxon-name-part-type="genus" reg="Scybalocanthon">S.</tp:taxon-name-part> <tp:taxon-name-part taxon-name-part-type="species" reg="kaestneri">kaestneri</tp:taxon-name-part></tp:taxon-name></italic> (specimen from Pastaza, Ecuador) <bold>H</bold><italic><tp:taxon-name><tp:taxon-name-part taxon-name-part-type="genus" reg="Scybalocanthon">S.</tp:taxon-name-part> <tp:taxon-name-part taxon-name-part-type="species" reg="kaestneri">kaestneri</tp:taxon-name-part></tp:taxon-name></italic> (specimen from Napo, Ecuador) <bold>I</bold><italic><tp:taxon-name><tp:taxon-name-part taxon-name-part-type="genus" reg="Scybalocanthon">S.</tp:taxon-name-part> <tp:taxon-name-part taxon-name-part-type="species" reg="martinezi">martinezi</tp:taxon-name-part></tp:taxon-name></italic><bold>J</bold><italic><tp:taxon-name><tp:taxon-name-part taxon-name-part-type="genus" reg="Scybalocanthon">S.</tp:taxon-name-part> <tp:taxon-name-part taxon-name-part-type="species" reg="papaxibe">papaxibe</tp:taxon-name-part></tp:taxon-name></italic><bold>K</bold><italic><tp:taxon-name><tp:taxon-name-part taxon-name-part-type="genus" reg="Scybalocanthon">S.</tp:taxon-name-part> <tp:taxon-name-part taxon-name-part-type="species" reg="pinopterus">pinopterus</tp:taxon-name-part></tp:taxon-name></italic> (specimen from Madre de Dios, Peru) <bold>L</bold><italic><tp:taxon-name><tp:taxon-name-part taxon-name-part-type="genus" reg="Scybalocanthon">S.</tp:taxon-name-part> <tp:taxon-name-part taxon-name-part-type="species" reg="pinopterus">pinopterus</tp:taxon-name-part></tp:taxon-name></italic> (specimen from Tingo Maria, Huanuco, Peru) <bold>M</bold><italic><tp:taxon-name><tp:taxon-name-part taxon-name-part-type="genus" reg="Scybalocanthon">S.</tp:taxon-name-part> <tp:taxon-name-part taxon-name-part-type="species" reg="pinopterus">pinopterus</tp:taxon-name-part></tp:taxon-name></italic> (specimen from Orellana, Ecuador) <bold>N</bold><italic><tp:taxon-name><tp:taxon-name-part taxon-name-part-type="genus" reg="Scybalocanthon">S.</tp:taxon-name-part> <tp:taxon-name-part taxon-name-part-type="species" reg="pygidialis">pygidialis</tp:taxon-name-part></tp:taxon-name></italic><bold>O</bold><italic><tp:taxon-name><tp:taxon-name-part taxon-name-part-type="genus" reg="Scybalocanthon">S.</tp:taxon-name-part> <tp:taxon-name-part taxon-name-part-type="species" reg="uniplagiatus">uniplagiatus</tp:taxon-name-part></tp:taxon-name></italic>, Scale bars: 2 mm.</p></caption><graphic xmlns:xlink="http://www.w3.org/1999/xlink" xlink:href="zookeys-884-069-g002.jpg" position="float" orientation="portrait" xlink:type="simple" id="oo_351074.jpg"><uri content-type="original_file" xlink:type="simple">https://binary.pensoft.net/fig/351074</uri></graphic></fig><fig id="F3" position="float" orientation="portrait"><object-id xmlns:xlink="http://www.w3.org/1999/xlink" content-type="doi" xlink:type="simple">10.3897/zookeys.884.39322.figure3</object-id><object-id xmlns:xlink="http://www.w3.org/1999/xlink" content-type="arpha" xlink:type="simple">6A39809D-2973-548E-BB74-C74C18EEA369</object-id><label>Figure 3.</label><caption><p>Aedeagus, detail of parameres in left and right view. <bold>A</bold><italic><tp:taxon-name><tp:taxon-name-part taxon-name-part-type="genus" reg="Scybalocanthon">S.</tp:taxon-name-part> <tp:taxon-name-part taxon-name-part-type="species" reg="acrianus">acrianus</tp:taxon-name-part></tp:taxon-name></italic><bold>B</bold><italic><tp:taxon-name><tp:taxon-name-part taxon-name-part-type="genus" reg="Scybalocanthon">S.</tp:taxon-name-part> <tp:taxon-name-part taxon-name-part-type="species" reg="adisi">adisi</tp:taxon-name-part></tp:taxon-name></italic><bold>C</bold><italic><tp:taxon-name><tp:taxon-name-part taxon-name-part-type="genus" reg="Scybalocanthon">S.</tp:taxon-name-part> <tp:taxon-name-part taxon-name-part-type="species" reg="aereus">aereus</tp:taxon-name-part></tp:taxon-name></italic><bold>D</bold><italic><tp:taxon-name><tp:taxon-name-part taxon-name-part-type="genus" reg="Scybalocanthon">S.</tp:taxon-name-part> <tp:taxon-name-part taxon-name-part-type="species" reg="arnaudi">arnaudi</tp:taxon-name-part></tp:taxon-name></italic><bold>E</bold><italic><tp:taxon-name><tp:taxon-name-part taxon-name-part-type="genus" reg="Scybalocanthon">S.</tp:taxon-name-part> <tp:taxon-name-part taxon-name-part-type="species" reg="chamorroi">chamorroi</tp:taxon-name-part></tp:taxon-name></italic><bold>F</bold><italic><tp:taxon-name><tp:taxon-name-part taxon-name-part-type="genus" reg="Scybalocanthon">S.</tp:taxon-name-part> <tp:taxon-name-part taxon-name-part-type="species" reg="federicoescobari">federicoescobari</tp:taxon-name-part></tp:taxon-name></italic><bold>G</bold><italic><tp:taxon-name><tp:taxon-name-part taxon-name-part-type="genus" reg="Scybalocanthon">S.</tp:taxon-name-part> <tp:taxon-name-part taxon-name-part-type="species" reg="kaestneri">kaestneri</tp:taxon-name-part></tp:taxon-name></italic> (specimen from Pastaza, Ecuador) <bold>H</bold><italic><tp:taxon-name><tp:taxon-name-part taxon-name-part-type="genus" reg="Scybalocanthon">S.</tp:taxon-name-part> <tp:taxon-name-part taxon-name-part-type="species" reg="kaestneri">kaestneri</tp:taxon-name-part></tp:taxon-name></italic> (specimen from Napo, Ecuador) <bold>I</bold><italic><tp:taxon-name><tp:taxon-name-part taxon-name-part-type="genus" reg="Scybalocanthon">S.</tp:taxon-name-part> <tp:taxon-name-part taxon-name-part-type="species" reg="martinezi">martinezi</tp:taxon-name-part></tp:taxon-name></italic><bold>J</bold><italic><tp:taxon-name><tp:taxon-name-part taxon-name-part-type="genus" reg="Scybalocanthon">S.</tp:taxon-name-part> <tp:taxon-name-part taxon-name-part-type="species" reg="papaxibe">papaxibe</tp:taxon-name-part></tp:taxon-name></italic><bold>K</bold><italic><tp:taxon-name><tp:taxon-name-part taxon-name-part-type="genus" reg="Scybalocanthon">S.</tp:taxon-name-part> <tp:taxon-name-part taxon-name-part-type="species" reg="pinopterus">pinopterus</tp:taxon-name-part></tp:taxon-name></italic> (specimen from Madre de Dios, Peru) <bold>L</bold><italic><tp:taxon-name><tp:taxon-name-part taxon-name-part-type="genus" reg="Scybalocanthon">S.</tp:taxon-name-part> <tp:taxon-name-part taxon-name-part-type="species" reg="pinopterus">pinopterus</tp:taxon-name-part></tp:taxon-name></italic> (specimen from Tingo Maria, Huanuco, Peru) <bold>M</bold><italic><tp:taxon-name><tp:taxon-name-part taxon-name-part-type="genus" reg="Scybalocanthon">S.</tp:taxon-name-part> <tp:taxon-name-part taxon-name-part-type="species" reg="pinopterus">pinopterus</tp:taxon-name-part></tp:taxon-name></italic> (specimen from Tingo Maria, Huanuco, Peru) <bold>N</bold><italic><tp:taxon-name><tp:taxon-name-part taxon-name-part-type="genus" reg="Scybalocanthon">S.</tp:taxon-name-part> <tp:taxon-name-part taxon-name-part-type="species" reg="pinopterus">pinopterus</tp:taxon-name-part></tp:taxon-name></italic> (specimen from Orellana, Ecuador) <bold>O</bold><italic><tp:taxon-name><tp:taxon-name-part taxon-name-part-type="genus" reg="Scybalocanthon">S.</tp:taxon-name-part> <tp:taxon-name-part taxon-name-part-type="species" reg="pygidialis">pygidialis</tp:taxon-name-part></tp:taxon-name></italic><bold>P</bold><italic><tp:taxon-name><tp:taxon-name-part taxon-name-part-type="genus" reg="Scybalocanthon">S.</tp:taxon-name-part> <tp:taxon-name-part taxon-name-part-type="species" reg="uniplagiatus">uniplagiatus</tp:taxon-name-part></tp:taxon-name></italic>, Scale bars: 0.5 mm.</p></caption><graphic xmlns:xlink="http://www.w3.org/1999/xlink" xlink:href="zookeys-884-069-g003.jpg" position="float" orientation="portrait" xlink:type="simple" id="oo_351075.jpg"><uri content-type="original_file" xlink:type="simple">https://binary.pensoft.net/fig/351075</uri></graphic></fig></tp:treatment-sec><tp:treatment-sec sec-type="description" id="SECID0EY1AE"><title>Description.</title><p><bold><italic>Body</italic></bold>: Oval-elongated (Fig. <xref ref-type="fig" rid="F1">1A</xref>). General surface opaque, completely microgranulated. Pronotum with silky sheen. <bold><italic>Color</italic></bold>: Most of pronotum, hypomera (except internal and posterior margins), metaventrite, metepisterna, abdominal ventrites, pygidium, and middle of femora yellow or light brown. Head, internal and posterior margins of hypomera, prosternum, mesoventrite, mesepisterna, elytra, trochanters, proximal and distal portions of femora, tibiae and tarsomeres dark brown. <bold><italic>Length</italic></bold>: 8.8–11.5 mm. <bold><italic>Head</italic></bold>: Dorsal surface with fine microgranulation. Clypeal margin with two small, triangular central teeth. Eye comma-shaped in dorsal view. <bold><italic>Thorax</italic></bold>: Pronotum twice as wide as long, anterior angles acute, directed forward. Pronotum usually with one brown rounded spot at the anterocentral portion; in some specimens, spot absent. Anterior angles of pronotum approximately 80°. Lateral margin strongly curved outward. <bold><italic>Elytra</italic></bold>: Striae thin and shiny, punctures conspicuous. Eighth stria with a thin carina anteriorly. <bold><italic>Legs</italic></bold>: Protibiae with three lateral teeth. Anterior and posterior edge of meso- and metafemora not margined. Mesotibiae smoothly arched toward body. Metatibiae almost straight. First meso- and metatarsomeres short, external margin half the length of second tarsomere, and obliquely truncated apically. Lateral margins of tarsomeres parallel, forming even margin along length of tarsus. Overall shape of meso- and metatarsomeres 2–4 varying from quadrate to rectangular. Dorsal (internal) surface of mesotibiae with dense setae, randomly distributed. <bold><italic>Secondary sexual characters</italic></bold>: Females can be distinguished from males by the sixth abdominal ventrite longer than in males, and the anterocentral portion of sixth abdominal ventrite more swollen than the posterocentral portion in lateral view (males have, in general, the posterocentral portion more swollen). <bold><italic>Genital capsule</italic></bold>: Parameres strongly asymmetrical (Fig. <xref ref-type="fig" rid="F1">1C, D</xref>). Dorsal margin of right paramere curved inward, apex obliquely truncated. Ventral margin of right paramere with a rounded excavation at the basal portion (Fig. <xref ref-type="fig" rid="F1">1C</xref>). Dorsal margin of left paramere curved inward from basal to medial portions, medial portion with a short and pointed projection, apex obliquely truncated (Fig. <xref ref-type="fig" rid="F1">1D</xref>). Ventral margin of left paramere with a bilobate excavation extending along two-third of the paramere margin; apical third obliquely truncated (Fig. <xref ref-type="fig" rid="F1">1D</xref>). <bold><italic><tp:taxon-name><tp:taxon-name-part taxon-name-part-type="genus" reg="Endophallus">Endophallus</tp:taxon-name-part></tp:taxon-name></italic></bold>: <abbrev xmlns:xlink="http://www.w3.org/1999/xlink" xlink:title="Superior Right Peripheral Sclerite" id="ABBRID0EX3AE" xlink:type="simple">SRP</abbrev> circular, with rounded handle-shaped extension (Fig. <xref ref-type="fig" rid="F1">1G</xref>). <abbrev xmlns:xlink="http://www.w3.org/1999/xlink" xlink:title="Fronto-Lateral Peripheral Sclerite" id="ABBRID0E63AE" xlink:type="simple">FLP</abbrev> short (Fig. <xref ref-type="fig" rid="F1">1F</xref>, left), comma-shaped, with three sets of bristles (Fig. <xref ref-type="fig" rid="F1">1E</xref>) right beside it. A+SA with two superposed and elongate sclerites (Fig. <xref ref-type="fig" rid="F1">1F</xref>, right).</p></tp:treatment-sec><tp:treatment-sec sec-type="etymology" id="SECID0EP4AE"><title>Etymology.</title><p>Named in honor of the late James S. Ashe, collector of most of the known specimens.</p></tp:treatment-sec><tp:treatment-sec sec-type="habitat" id="SECID0EU4AE"><title>Habitat.</title><p>Amazon rainforest. Known from Peru (Fig. <xref ref-type="fig" rid="F5">5C</xref>). <bold>Endemism areas</bold>: <bold>Brazilian sub-region</bold>: South Brazilian dominion: Rondônia province (see <xref ref-type="bibr" rid="B1">Morrone 2014</xref>; fig. 12).</p></tp:treatment-sec><tp:treatment-sec sec-type="remarks" id="SECID0EG5AE"><title>Remarks.</title><p>According to aedeagus characters, <italic><tp:taxon-name><tp:taxon-name-part taxon-name-part-type="genus" reg="Scybalocanthon">S.</tp:taxon-name-part> <tp:taxon-name-part taxon-name-part-type="species" reg="ashei">ashei</tp:taxon-name-part></tp:taxon-name></italic> sp. nov. (Fig. <xref ref-type="fig" rid="F1">1C, D</xref>) is closely related to <italic><tp:taxon-name><tp:taxon-name-part taxon-name-part-type="genus" reg="Scybalocanthon">S.</tp:taxon-name-part> <tp:taxon-name-part taxon-name-part-type="species" reg="federicoescobari">federicoescobari</tp:taxon-name-part></tp:taxon-name></italic> (Fig. <xref ref-type="fig" rid="F3">3F</xref>), <italic><tp:taxon-name><tp:taxon-name-part taxon-name-part-type="genus" reg="Scybalocanthon">S.</tp:taxon-name-part> <tp:taxon-name-part taxon-name-part-type="species" reg="martinezi">martinezi</tp:taxon-name-part></tp:taxon-name></italic> (Fig. <xref ref-type="fig" rid="F3">3I</xref>), <italic><tp:taxon-name><tp:taxon-name-part taxon-name-part-type="genus" reg="Scybalocanthon">S.</tp:taxon-name-part> <tp:taxon-name-part taxon-name-part-type="species" reg="papaxibe">papaxibe</tp:taxon-name-part></tp:taxon-name></italic> (Fig. <xref ref-type="fig" rid="F3">3J</xref>), <italic><tp:taxon-name><tp:taxon-name-part taxon-name-part-type="genus" reg="Scybalocanthon">S.</tp:taxon-name-part> <tp:taxon-name-part taxon-name-part-type="species" reg="pygidialis">pygidialis</tp:taxon-name-part></tp:taxon-name></italic> (Fig. <xref ref-type="fig" rid="F3">3O</xref>), and <italic><tp:taxon-name><tp:taxon-name-part taxon-name-part-type="genus" reg="Scybalocanthon">S.</tp:taxon-name-part> <tp:taxon-name-part taxon-name-part-type="species" reg="uniplagiatus">uniplagiatus</tp:taxon-name-part></tp:taxon-name></italic> (Fig. <xref ref-type="fig" rid="F3">3P</xref>) by having the parameres strongly asymmetric, with different shape and length (dorsal margin of left paramere with projection; ventral margin of left paramere with bilobate excavation; ventral margin of right paramere with rounded excavation), and <abbrev xmlns:xlink="http://www.w3.org/1999/xlink" xlink:title="Fronto-Lateral Peripheral Sclerite" id="ABBRID0EHBAG" xlink:type="simple">FLP</abbrev> sclerite short (Fig. <xref ref-type="fig" rid="F1">1F</xref>, left), with three sets of bristles right beside it (Fig. <xref ref-type="fig" rid="F1">1E</xref>).</p></tp:treatment-sec><tp:treatment-sec><!--Section generated to contain objects referenced in tp:taxon-treatment.--><fig id="F5" position="float" orientation="portrait"><object-id xmlns:xlink="http://www.w3.org/1999/xlink" content-type="doi" xlink:type="simple">10.3897/zookeys.884.39322.figure5</object-id><object-id xmlns:xlink="http://www.w3.org/1999/xlink" content-type="arpha" xlink:type="simple">3987C73F-3DDC-570F-8CC1-58FCFDE74AD2</object-id><label>Figure 5.</label><caption><p>Known distributions of species of <italic><tp:taxon-name><tp:taxon-name-part taxon-name-part-type="genus" reg="Scybalocanthon">Scybalocanthon</tp:taxon-name-part></tp:taxon-name></italic>. <bold>A</bold><italic><tp:taxon-name><tp:taxon-name-part taxon-name-part-type="genus" reg="Scybalocanthon">S.</tp:taxon-name-part> <tp:taxon-name-part taxon-name-part-type="species" reg="adisi">adisi</tp:taxon-name-part></tp:taxon-name></italic> and <italic><tp:taxon-name><tp:taxon-name-part taxon-name-part-type="genus" reg="Scybalocanthon">S.</tp:taxon-name-part> <tp:taxon-name-part taxon-name-part-type="species" reg="aereus">aereus</tp:taxon-name-part></tp:taxon-name></italic><bold>B</bold><italic><tp:taxon-name><tp:taxon-name-part taxon-name-part-type="genus" reg="Scybalocanthon">S.</tp:taxon-name-part> <tp:taxon-name-part taxon-name-part-type="species" reg="acrianus">acrianus</tp:taxon-name-part></tp:taxon-name></italic>, <italic><tp:taxon-name><tp:taxon-name-part taxon-name-part-type="genus" reg="Scybalocanthon">S.</tp:taxon-name-part> <tp:taxon-name-part taxon-name-part-type="species" reg="arnaudi">arnaudi</tp:taxon-name-part></tp:taxon-name></italic>, <italic><tp:taxon-name><tp:taxon-name-part taxon-name-part-type="genus" reg="Scybalocanthon">S.</tp:taxon-name-part> <tp:taxon-name-part taxon-name-part-type="species" reg="chamorroi">chamorroi</tp:taxon-name-part></tp:taxon-name></italic>, <italic><tp:taxon-name><tp:taxon-name-part taxon-name-part-type="genus" reg="Scybalocanthon">S.</tp:taxon-name-part> <tp:taxon-name-part taxon-name-part-type="species" reg="kaestneri">kaestneri</tp:taxon-name-part></tp:taxon-name></italic> and <italic><tp:taxon-name><tp:taxon-name-part taxon-name-part-type="genus" reg="Scybalocanthon">S.</tp:taxon-name-part> <tp:taxon-name-part taxon-name-part-type="species" reg="pinopterus">pinopterus</tp:taxon-name-part></tp:taxon-name></italic><bold>C</bold><italic><tp:taxon-name><tp:taxon-name-part taxon-name-part-type="genus" reg="Scybalocanthon">S.</tp:taxon-name-part> <tp:taxon-name-part taxon-name-part-type="species" reg="ashei">ashei</tp:taxon-name-part></tp:taxon-name></italic> sp. nov., <italic><tp:taxon-name><tp:taxon-name-part taxon-name-part-type="genus" reg="Scybalocanthon">S.</tp:taxon-name-part> <tp:taxon-name-part taxon-name-part-type="species" reg="federicoescobari">federicoescobari</tp:taxon-name-part></tp:taxon-name></italic>, <italic><tp:taxon-name><tp:taxon-name-part taxon-name-part-type="genus" reg="Scybalocanthon">S.</tp:taxon-name-part> <tp:taxon-name-part taxon-name-part-type="species" reg="martinezi">martinezi</tp:taxon-name-part></tp:taxon-name></italic>, <italic><tp:taxon-name><tp:taxon-name-part taxon-name-part-type="genus" reg="Scybalocanthon">S.</tp:taxon-name-part> <tp:taxon-name-part taxon-name-part-type="species" reg="papaxibe">papaxibe</tp:taxon-name-part></tp:taxon-name></italic>, <italic><tp:taxon-name><tp:taxon-name-part taxon-name-part-type="genus" reg="Scybalocanthon">S.</tp:taxon-name-part> <tp:taxon-name-part taxon-name-part-type="species" reg="pygidialis">pygidialis</tp:taxon-name-part></tp:taxon-name></italic>, and <italic><tp:taxon-name><tp:taxon-name-part taxon-name-part-type="genus" reg="Scybalocanthon">S.</tp:taxon-name-part> <tp:taxon-name-part taxon-name-part-type="species" reg="uniplagiatus">uniplagiatus</tp:taxon-name-part></tp:taxon-name></italic>.</p></caption><graphic xmlns:xlink="http://www.w3.org/1999/xlink" xlink:href="zookeys-884-069-g005.jpg" position="float" orientation="portrait" xlink:type="simple" id="oo_351077.jpg"><uri content-type="original_file" xlink:type="simple">https://binary.pensoft.net/fig/351077</uri></graphic></fig></tp:treatment-sec><ref-list><ref id="B3"><mixed-citation xmlns:xlink="http://www.w3.org/1999/xlink" xlink:type="simple"><person-group><name name-style="western"><surname>Silva</surname><given-names>FAB</given-names></name><name name-style="western"><surname>Valois</surname><given-names>M</given-names></name></person-group> (<year>2019</year>) <article-title>A taxonomic revision of the genus <italic><tp:taxon-name><tp:taxon-name-part taxon-name-part-type="genus">Scybalocanthon</tp:taxon-name-part></tp:taxon-name></italic> Martínez, 1948 (<tp:taxon-name><tp:taxon-name-part taxon-name-part-type="order">Coleoptera</tp:taxon-name-part></tp:taxon-name>: <tp:taxon-name><tp:taxon-name-part taxon-name-part-type="family">Scarabaeidae</tp:taxon-name-part></tp:taxon-name>: <tp:taxon-name><tp:taxon-name-part taxon-name-part-type="subfamily">Scarabaeinae</tp:taxon-name-part></tp:taxon-name>: <tp:taxon-name><tp:taxon-name-part taxon-name-part-type="tribe">Deltochilini</tp:taxon-name-part></tp:taxon-name>).</article-title><source>Zootaxa</source><volume>4629</volume>: <fpage>301</fpage>–<lpage>341</lpage>. <ext-link xlink:type="simple" ext-link-type="doi" xlink:href="10.11646/zootaxa.4629.3.1">https://doi.org/10.11646/zootaxa.4629.3.1</ext-link></mixed-citation></ref><ref id="B1"><mixed-citation xmlns:xlink="http://www.w3.org/1999/xlink" xlink:type="simple"><person-group><name name-style="western"><surname>Morrone</surname><given-names>JJ</given-names></name></person-group> (<year>2014</year>) <article-title>Biogeographical regionalisation of the Neotropical region.</article-title><source>Zootaxa</source><volume>3782</volume>: <fpage>1</fpage>–<lpage>110</lpage>. <ext-link xlink:type="simple" ext-link-type="doi" xlink:href="10.11646/zootaxa.3782.1.1">https://doi.org/10.11646/zootaxa.3782.1.1</ext-link></mixed-citation></ref></ref-list></tp:taxon-treatment>
