# Supplementary material for: A new Peruvian species of Scybalocanthon Martínez, 1948 (Coleoptera, Scarabaeidae, Scarabaeinae, Deltochilini) and some remarkable intrapopulational variation in the endophallus of S.pinopterus (Kirsch, 1873)
Source: Zookeys. 2019 Oct 30;884:69–80. doi: 10.3897/zookeys.884.39322 (PMC6834722; doi:10.3897/zookeys.884.39322)
Supplement: XML Treatment for S. acrianus [file zookeys.884.39322-treatment2.xml]

<!DOCTYPE tp:taxon-treatment
  PUBLIC "-//TaxonX//DTD Taxonomic Treatment Publishing DTD v0 20100105//EN" "tax-treatment-NSO.dtd">
<tp:taxon-treatment xmlns:tp="http://www.plazi.org/taxpub"><tp:treatment-meta><kwd-group><label>Taxon classification</label><kwd><named-content xmlns:xlink="http://www.w3.org/1999/xlink" content-type="kingdom">Animalia</named-content></kwd><kwd><named-content xmlns:xlink="http://www.w3.org/1999/xlink" content-type="order">Coleoptera</named-content></kwd><kwd><named-content xmlns:xlink="http://www.w3.org/1999/xlink" content-type="family">Scarabaeidae</named-content></kwd></kwd-group><mixed-citation publication-type="journal"><person-group><name><surname>Silva</surname><given-names>Fernando A. B.</given-names></name><name><surname>Génier</surname><given-names>François</given-names></name></person-group><article-title>A new Peruvian species of <italic><tp:taxon-name><tp:taxon-name-part taxon-name-part-type="genus" reg="Scybalocanthon">Scybalocanthon</tp:taxon-name-part></tp:taxon-name></italic> Martínez, 1948 (<tp:taxon-name><tp:taxon-name-part taxon-name-part-type="order">Coleoptera</tp:taxon-name-part></tp:taxon-name>, <tp:taxon-name><tp:taxon-name-part taxon-name-part-type="family">Scarabaeidae</tp:taxon-name-part></tp:taxon-name>, <tp:taxon-name><tp:taxon-name-part taxon-name-part-type="subfamily">Scarabaeinae</tp:taxon-name-part></tp:taxon-name>, <tp:taxon-name><tp:taxon-name-part taxon-name-part-type="tribe">Deltochilini</tp:taxon-name-part></tp:taxon-name>) and some remarkable intrapopulational variation in the endophallus of <italic><tp:taxon-name><tp:taxon-name-part taxon-name-part-type="genus" reg="Scybalocanthon">S.</tp:taxon-name-part> <tp:taxon-name-part taxon-name-part-type="species" reg="pinopterus">pinopterus</tp:taxon-name-part></tp:taxon-name></italic> (Kirsch, 1873)</article-title><source>Zookeys</source><day>30</day><month>10</month><year>2019</year><volume>884</volume><fpage>69</fpage><lpage>80</lpage><pub-id pub-id-type="doi">10.3897/zookeys.884.39322</pub-id></mixed-citation></tp:treatment-meta><tp:nomenclature><tp:taxon-name><object-id xmlns:xlink="http://www.w3.org/1999/xlink" content-type="arpha" xlink:type="simple">8C88BF44-0AE1-5BFB-B0AB-86CE45E85562</object-id>
              <tp:taxon-name-part taxon-name-part-type="genus" reg="Scybalocanthon">S.</tp:taxon-name-part>
              <tp:taxon-name-part taxon-name-part-type="species" reg="acrianus">acrianus</tp:taxon-name-part>
            </tp:taxon-name><tp:taxon-authority>Silva &amp; Valois, 2019</tp:taxon-authority></tp:nomenclature><tp:treatment-sec sec-type="material" id="SECID0E3SAG"><title>New material examined.</title><p>In addition to those mentioned by <xref ref-type="bibr" rid="B3">Silva and Valois 2019</xref>.</p></tp:treatment-sec><tp:treatment-sec sec-type="type material" id="SECID0EGTAG"><title>Non-type material.</title><p>PERU: MADRE DE DÍOS, 15km N.E. Puerto Maldonado, Reserva Cuzco Amazonica, <named-content xmlns:xlink="http://www.w3.org/1999/xlink" content-type="dwc:verbatimCoordinates" xlink:type="simple"><named-content content-type="geo-json" specific-use="{&#34;type&#34;:&#34;Point&#34;,&#34;coordinates&#34;:[-69.050000,-12.550000]}" id="NCID0EPTAG" xlink:type="simple">12°33'S, 69°03'W</named-content></named-content>, 20.VI.1989, 200m, Ashe and Leschen leg. (1♂ <named-content xmlns:xlink="http://www.w3.org/1999/xlink" content-type="dwc:institutional_code" xlink:type="simple">CMNC</named-content>); Manu National Park, 15–30.VIII.1986, A. Forsyth leg. (1♂ <named-content xmlns:xlink="http://www.w3.org/1999/xlink" content-type="dwc:institutional_code" xlink:type="simple">CMNC</named-content>).</p></tp:treatment-sec><tp:treatment-sec sec-type="distribution" id="SECID0E5TAG"><title>Distribution.</title><p>Known from Brazil (Acre), Bolivia and Peru (Fig. <xref ref-type="fig" rid="F5">5B</xref>). <bold>Endemism areas</bold>: <bold>Brazilian subregion</bold>: South Brazilian dominion: Rondônia province (see <xref ref-type="bibr" rid="B1">Morrone 2014</xref>; fig. 12).</p></tp:treatment-sec><tp:treatment-sec><!--Section generated to contain objects referenced in tp:taxon-treatment.--><fig id="F5" position="float" orientation="portrait"><object-id xmlns:xlink="http://www.w3.org/1999/xlink" content-type="doi" xlink:type="simple">10.3897/zookeys.884.39322.figure5</object-id><object-id xmlns:xlink="http://www.w3.org/1999/xlink" content-type="arpha" xlink:type="simple">3987C73F-3DDC-570F-8CC1-58FCFDE74AD2</object-id><label>Figure 5.</label><caption><p>Known distributions of species of <italic><tp:taxon-name><tp:taxon-name-part taxon-name-part-type="genus" reg="Scybalocanthon">Scybalocanthon</tp:taxon-name-part></tp:taxon-name></italic>. <bold>A</bold><italic><tp:taxon-name><tp:taxon-name-part taxon-name-part-type="genus" reg="Scybalocanthon">S.</tp:taxon-name-part> <tp:taxon-name-part taxon-name-part-type="species" reg="adisi">adisi</tp:taxon-name-part></tp:taxon-name></italic> and <italic><tp:taxon-name><tp:taxon-name-part taxon-name-part-type="genus" reg="Scybalocanthon">S.</tp:taxon-name-part> <tp:taxon-name-part taxon-name-part-type="species" reg="aereus">aereus</tp:taxon-name-part></tp:taxon-name></italic><bold>B</bold><italic><tp:taxon-name><tp:taxon-name-part taxon-name-part-type="genus" reg="Scybalocanthon">S.</tp:taxon-name-part> <tp:taxon-name-part taxon-name-part-type="species" reg="acrianus">acrianus</tp:taxon-name-part></tp:taxon-name></italic>, <italic><tp:taxon-name><tp:taxon-name-part taxon-name-part-type="genus" reg="Scybalocanthon">S.</tp:taxon-name-part> <tp:taxon-name-part taxon-name-part-type="species" reg="arnaudi">arnaudi</tp:taxon-name-part></tp:taxon-name></italic>, <italic><tp:taxon-name><tp:taxon-name-part taxon-name-part-type="genus" reg="Scybalocanthon">S.</tp:taxon-name-part> <tp:taxon-name-part taxon-name-part-type="species" reg="chamorroi">chamorroi</tp:taxon-name-part></tp:taxon-name></italic>, <italic><tp:taxon-name><tp:taxon-name-part taxon-name-part-type="genus" reg="Scybalocanthon">S.</tp:taxon-name-part> <tp:taxon-name-part taxon-name-part-type="species" reg="kaestneri">kaestneri</tp:taxon-name-part></tp:taxon-name></italic> and <italic><tp:taxon-name><tp:taxon-name-part taxon-name-part-type="genus" reg="Scybalocanthon">S.</tp:taxon-name-part> <tp:taxon-name-part taxon-name-part-type="species" reg="pinopterus">pinopterus</tp:taxon-name-part></tp:taxon-name></italic><bold>C</bold><italic><tp:taxon-name><tp:taxon-name-part taxon-name-part-type="genus" reg="Scybalocanthon">S.</tp:taxon-name-part> <tp:taxon-name-part taxon-name-part-type="species" reg="ashei">ashei</tp:taxon-name-part></tp:taxon-name></italic> sp. nov., <italic><tp:taxon-name><tp:taxon-name-part taxon-name-part-type="genus" reg="Scybalocanthon">S.</tp:taxon-name-part> <tp:taxon-name-part taxon-name-part-type="species" reg="federicoescobari">federicoescobari</tp:taxon-name-part></tp:taxon-name></italic>, <italic><tp:taxon-name><tp:taxon-name-part taxon-name-part-type="genus" reg="Scybalocanthon">S.</tp:taxon-name-part> <tp:taxon-name-part taxon-name-part-type="species" reg="martinezi">martinezi</tp:taxon-name-part></tp:taxon-name></italic>, <italic><tp:taxon-name><tp:taxon-name-part taxon-name-part-type="genus" reg="Scybalocanthon">S.</tp:taxon-name-part> <tp:taxon-name-part taxon-name-part-type="species" reg="papaxibe">papaxibe</tp:taxon-name-part></tp:taxon-name></italic>, <italic><tp:taxon-name><tp:taxon-name-part taxon-name-part-type="genus" reg="Scybalocanthon">S.</tp:taxon-name-part> <tp:taxon-name-part taxon-name-part-type="species" reg="pygidialis">pygidialis</tp:taxon-name-part></tp:taxon-name></italic>, and <italic><tp:taxon-name><tp:taxon-name-part taxon-name-part-type="genus" reg="Scybalocanthon">S.</tp:taxon-name-part> <tp:taxon-name-part taxon-name-part-type="species" reg="uniplagiatus">uniplagiatus</tp:taxon-name-part></tp:taxon-name></italic>.</p></caption><graphic xmlns:xlink="http://www.w3.org/1999/xlink" xlink:href="zookeys-884-069-g005.jpg" position="float" orientation="portrait" xlink:type="simple" id="oo_351077.jpg"><uri content-type="original_file" xlink:type="simple">https://binary.pensoft.net/fig/351077</uri></graphic></fig></tp:treatment-sec><ref-list><ref id="B3"><mixed-citation xmlns:xlink="http://www.w3.org/1999/xlink" xlink:type="simple"><person-group><name name-style="western"><surname>Silva</surname><given-names>FAB</given-names></name><name name-style="western"><surname>Valois</surname><given-names>M</given-names></name></person-group> (<year>2019</year>) <article-title>A taxonomic revision of the genus <italic><tp:taxon-name><tp:taxon-name-part taxon-name-part-type="genus">Scybalocanthon</tp:taxon-name-part></tp:taxon-name></italic> Martínez, 1948 (<tp:taxon-name><tp:taxon-name-part taxon-name-part-type="order">Coleoptera</tp:taxon-name-part></tp:taxon-name>: <tp:taxon-name><tp:taxon-name-part taxon-name-part-type="family">Scarabaeidae</tp:taxon-name-part></tp:taxon-name>: <tp:taxon-name><tp:taxon-name-part taxon-name-part-type="subfamily">Scarabaeinae</tp:taxon-name-part></tp:taxon-name>: <tp:taxon-name><tp:taxon-name-part taxon-name-part-type="tribe">Deltochilini</tp:taxon-name-part></tp:taxon-name>).</article-title><source>Zootaxa</source><volume>4629</volume>: <fpage>301</fpage>–<lpage>341</lpage>. <ext-link xlink:type="simple" ext-link-type="doi" xlink:href="10.11646/zootaxa.4629.3.1">https://doi.org/10.11646/zootaxa.4629.3.1</ext-link></mixed-citation></ref><ref id="B1"><mixed-citation xmlns:xlink="http://www.w3.org/1999/xlink" xlink:type="simple"><person-group><name name-style="western"><surname>Morrone</surname><given-names>JJ</given-names></name></person-group> (<year>2014</year>) <article-title>Biogeographical regionalisation of the Neotropical region.</article-title><source>Zootaxa</source><volume>3782</volume>: <fpage>1</fpage>–<lpage>110</lpage>. <ext-link xlink:type="simple" ext-link-type="doi" xlink:href="10.11646/zootaxa.3782.1.1">https://doi.org/10.11646/zootaxa.3782.1.1</ext-link></mixed-citation></ref></ref-list></tp:taxon-treatment>
